# Supplementary material for: A tailored intervention to implement guideline recommendations for elderly patients with depression in primary care: a pragmatic cluster randomised trial
Source: Implement Sci. 2016 Mar 9;11:32. doi: 10.1186/s13012-016-0397-3 (PMC4784300; doi:10.1186/s13012-016-0397-3)
Supplement: Additional file 1: — A complete presentation of our analysis, with univariate and multivariate mixed models, including the four effect modifiers. (XLSX 20 kb) [file 13012_2016_397_MOESM1_ESM.xlsx]

## Sheet: Continuous outcomes
		Observed (Raw data)							Estimated difference from (univariate) mixed model					P-values for effect modifiers					Estimated difference from final multivariate mixed model
		Intervention (A)			Control (B)
		N	Mean	Std	N	Mean	Std		A - B	Lower CL	Upper CL	P-value		Already collaborative care plan	CBT poor access	In professional network	Many elderly patients on list		A - B	Lower CL	Upper CL	P-value
Primary outcome
Mean adherence		51	0.58	0.2	73	0.53	0.18		0.016	-0.06	0.09	0.67		0	0.13	0.76	0.65		-0.02	-0.11	0.07	0.66
adherence social contact		26	0.75	0.43	37	0.92	0.25		-0.186	-0.372	0	0.05		0.089	0.94	0.9	0.67		-0.111	-0.302	0.079	0.25
adherence case manager		29	0.1	0.31	34	0.28	0.43		-0.163	-0.377	0.051	0.13		0.68	0.245	0.01	0.296		0.058	-0.293	0.176	0.62
adherence counselling		26	0.5	0.24	37	0.46	0.24		0.007	-0.124	0.137	0.93		0.7	< 0.01	0.27	0.85		-0.055	-0.293	0.182	0.64
Secondary outcome
GP assessed CGI-I		141	2.58	1.04	170	2.55	1.04		0.014	-0.25	0.28	0.92		0.16	0.08	0.46	0.21		0.046	-0.29	0.38	0.79
Patient assessed PGI		55	2.2	1.37	69	2.1	1.36		0.123	-0.521	0.767	0.705		0.37	0.8	0.23	0.69		0.18	-0.47	0.83	0.58
HADS Depression		60	6.55	4.74	70	6.83	4.17		-0.55	-2.7	1.6	0.61		0.94	0.86	0.36	0.43		-0.55	-2.7	1.6	0.61
HADS Anxiety		58	8.09	4.86	69	8.49	4.11		-0.06	-2.15	2.03	0.96		0.48	0.4	0.21	0.93		0.075	-2.01	2.16	0.94
HADS Total		58	14.62	9.01	68	15.12	7.64		-0.64	-4.53	3.26	0.75		0.66	0.49	0.2	0.69		-0.38	-4.27	3.51	0.85
Loneliness		60	1.58	1.11	74	1.65	1		0.022	-0.473	0.517	0.93		0.12	0.55	0.39	0.21		-0.34	-0.97	0.3	0.29
Sleeping problem improved		31	2.32	1.01	43	2.05	1.11		0.46	-0.16	1.08	0.14		0.39	0.99	0.2	0.79		0.57	-0.063	1.201	0.08
Ability to cope with anxiety improved		38	2.45	1.16	40	2.07	1.39		0.48	-0.27	1.124	0.21		0.38	0.23	0.46	0.54		0.51	-0.25	1.27	0.18
Problemsolving		53	2.79	1.22	68	2.54	1.3		0.28	-0.34	0.91	0.36		0.69	0.62	0.49	0.87		0.28	-0.34	0.91	0.36
Adherence with antidepressants		60	0.48	0.54	74	0.38	0.54		-0.07	-0.32	0.18	0.59		0.52	0.96	0.19	0.19		0.012	-0.29	0.31	0.94

## Sheet: Dichotomous outcomes
		Observed (Raw data)					Estimated OR from (univariate) mixed model					P-values for effect modifiers					Estimated OR from final multivariate mixed model
		Intervention (A)		Control (B)
		n	N	n	N		OR (B vs A)	Lower CL	Upper CL	P-value		Already collaborative care plan	CBT poor access	In professional network	Many elderly patients on list		OR (B vs A)	Lower CL	Upper CL	P-value
Secondary outcome
Often/Sometimes loneliness		34	60	46	74		0.994018	0.347497	2.8434	0.99		0.03	0.21	0.303	0.22		1.80579	0.425709	7.65991	0.42
Established contact voluntary organisations		11	59	14	73		3.00717	0.971416	9.29987	0.056		0.76	0.61	0.31	0.6		3.00717	0.971416	9.29987	0.056
More physically active		9	60	18	74		1.61446	0.484809	5.37092	0.43		0.18	0.297	0.19	0.29		1.41907	0.213099	9.44986	0.72
Self-help programme/literature		6	60	7	71		1.62418	0.367879	7.17068	0.52		0.45	0.7	0.92	0.59		1.62418	0.367879	7.17068	0.52
Adherence to antidepressant > 0		28	60	26	74		1.40074	0.437797	4.47721	0.57		0.38	0.9	0.17	0.14		1.02122	0.257432	4.0471	0.98

## Sheet: Depression severity
		Observed (Raw data)							Estimated difference from (univariate) mixed model					P-values for effect modifiers					Estimated difference from final multivariate mixed model
		Intervention (A)			Control (B)
		N	Mean	Std	N	Mean	Std		A - B	Lower CL	Upper CL	P-value		Already collaborative care plan	CBT poor access	In professional network	Many elderly patients on list		A - B	Lower CL	Upper CL	P-value
Mean adherence by depression severity
Mild		15	0.49	0.21	26	0.55	0.18		-0.15	-0.275	-0.026	0.019		0.023	0.004	0.102	0.067		-0.059	-0.175	0.058	0.31
Moderate		16	0.49	0.23	17	0.45	0.21		0.074	-0.101	0.249	0.39		0.8	0.08	0.57	0.38		0.033	-0.181	0.247	0.76
Severe		18	0.49	0.17	22	0.51	0.16		-0.01	-0.115	0.113	0.98		< 0.01	0.77	0.97	0.011		0.038	-0.122	0.198	0.63
Recurrent depression/dysthymia		42	0.67	0.26	48	0.59	0.24		0.054	-0.074	0.182	0.4		0.01	0.85	0.81	0.71		0.047	-0.073	0.167	0.44
